# Supplementary material for: Impact of Hydrogen Bonding in Natural Cellulose Fibers on Plasmonic Nanoparticles
Source: Polymers (Basel). 2025 Nov 27;17(23):3152. doi: 10.3390/polym17233152 (PMC12694114; doi:10.3390/polym17233152)
Supplement: Supplementary file 1 [file polymers-17-03152-s001.zip]

Archive with 1 entries (1 files):
- polymers-3878034-supplementary.pdf
